# Supplementary material for: EPO-R76E Enhances Retinal Pigment Epithelium Viability Under Mitochondrial Oxidative Stress Induced by Paraquat
Source: Cells. 2025 Nov 14;14(22):1794. doi: 10.3390/cells14221794 (PMC12651157; doi:10.3390/cells14221794)
Supplement: Supplementary file 1 [file cells-14-01794-s001.zip]

Archive with 1 entries (1 files):
- cells-3891767-supplementary.pdf
